# Supplementary material for: A Candidate-Gene Association Study for Berry Colour and Anthocyanin Content in Vitis vinifera L
Source: PLoS One. 2012 Sep 28;7(9):e46021. doi: 10.1371/journal.pone.0046021 (PMC3461038; doi:10.1371/journal.pone.0046021)
Supplement: Table S8 — Location, MAF, Hardy Weinberg chi-squared and missing data for all the SNPs genotyped. (XLS) [file pone.0046021.s008.xls]

## Sheet: Sheet 1
Supporting Table S8. Location, MAF, Hardy Weinberg chi-square and missing data for all the SNPs genotyped in this study.
Gene	SNP	Chromosome	Scaffold	Location in scaffold	MAF	Hardy Weinberg (χ2)	Missing (%)
DFR	s1	18	1	2949136	0.328571	5.48661	6.04
DFR	s2	18	1	2949293	0.192568	0.07322	0.67
DFR	s3	18	1	2949431	0.407801	0.25517	5.37
DFR	s4	18	1	2949447	0.475694	1.43485	3.36
DFR	s5	18	1	2950119	0.262069	1.61416	2.68
DFR	s6	18	1	2950189	0.316901	0.08217	4.7
DFR	s7	18	1	2951348	0.234694	0.00198	1.34
DFR	s8	18	1	2951866	0.0608108	0.62046	0.67
DFR	s9	18	1	2951996	0.255102	2.39609	1.34
DFR	s10	18	1	2952028	0.396429	0.12521	6.04
DFR	s11	18	1	2952038	0.0342466	0.18359	2.01
DFR	s12	18	1	2952101	0.126712	1.01067	2.01
UFGT	s13	16	10	2334801	0.107383	0.37671	0
UFGT	s14	16	10	2334901	0.234899	0.12594	0
UFGT	s15	16	10	2334953	0.10473	0.29861	0.67
UFGT	s16	16	10	2335092	0.295918	0.00255	1.34
UFGT	s17	16	10	2335191	0.204082	0.00387	1.34
UFGT	s18	16	10	2335303	0.203448	0.2617	2.68
UFGT	s19	16	10	2335305	0.101399	0.18629	4.03
UFGT	s20	16	10	2335527	0.305755	7.83569	6.71
UFGT	s21	16	10	2335548	0.0884354	1.38355	1.34
UFGT	s22	16	10	2335586	0.323129	3.07665	1.34
UFGT	s23	16	10	2335663	0.163194	0.25967	3.36
UFGT	s24	16	10	2335687	0.332168	0.00701	4.03
UFGT	s25	16	10	2335721	0.0586207	0.56226	2.68
UFGT	s26	16	10	2335770	0.368056	1.57874	3.36
UFGT	s27	16	10	2335873	0.342466	0.10382	2.01
UFGT	s28	16	10	2335888	0.251724	0.63828	2.68
UFGT	s29	16	10	2335940	0.338028	0.0844	4.7
UFGT	s30	16	10	2336055	0.368056	0.29151	3.36
UFGT	s31	16	10	2336289	0.206081	0.12887	0.67
MYCB	s32	2	11	3994483	0.0633803	0.65023	4.7
MYCB	s33	2	11	3994752	0.316327	0.24235	1.34
MYCB	s34	2	11	3995416	0.318792	0.49096	0
MYCB	s35	2	11	3995574	0.2	0.38793	2.68
MYCB	s36	2	11	3995740	0.149306	0.63032	3.36
MYCB	s37	2	11	3995764	0.308725	0.00597	0
MYCB	s38	2	11	3996076	0.0805369	1.14316	0
MYCB	s39	2	11	3996452	0.204698	0.01499	0
MYCB	s40	2	11	3996646	0.307432	2e-05	0.67
MYCB	s41	2	11	3997123	0.171141	3.77469	0
LDOX	s42	2	112	321732	0.190476	0.03179	1.34
LDOX	s43	2	112	323489	0.312925	0.02291	1.34
LDOX	s44	2	112	323745	0.277397	0.53129	2.01
F3'HB	s45	17	12	4318608	0.391156	6.76203	1.34
F3'HB	s46	17	12	4319966	0.336957	7.80328	7.38
F3'HB	s47	17	12	4320007	0.413194	4.86098	3.36
CHSA	s48*	Unknown	168	494768	0.426056	1.22382	4.7
CHSA	s49	Unknown	168	495863	0.221477	1.63505	0
CHSA	s50	Unknown	168	496247	0.110738	0.02067	0
CHSA	s51	Unknown	168	496274	0.33813	0.51423	6.71
CHSA	s52	Unknown	168	496343	0.459459	0.55124	0.67
MYCA	s53	Unknown	203	203755	0.152027	4.75707	0.67
MYCA	s54	Unknown	203	203807	0.269231	0.03557	12.75
MYCA	s55	Unknown	203	204329	0.256757	4.19812	0.67
MYCA	s56	Unknown	203	205101	0.0675676	0.17905	0.67
MYCA	s57	Unknown	203	205150	0.375862	0.27616	2.68
MYCA	s58	Unknown	203	205968	0.266892	1.14067	0.67
GST	s59	Unknown	30	2386811	0.14726	4.35403	2.01
GST	s60	Unknown	30	2387242	0.231034	1.64005	2.68
GST	s61	Unknown	30	2387258	0.244828	2.74914	2.68
MYBCC	s62	Unknown	342	112113	0.373188	0.19685	7.38
MYBCC	s63	Unknown	342	112719	0.356164	0.0353	2.01
MYBCC	s64	Unknown	342	112815	0.0448276	1.88888	2.68
MYBCC	s65	Unknown	342	113232	0.208054	2.94188	0
MYBCC	s66	Unknown	342	113440	0.152027	0.07193	0.67
MYBCC	s67	Unknown	342	114160	0.129371	0.08529	4.03
MYBCC	s68	Unknown	342	114222	0.0612245	0.62524	1.34
MYBCC	s69	Unknown	342	114338	0.355705	0.09283	0
MYBCC	s70	Unknown	342	114488	0.220588	0.03637	8.72
MYBCC	s71	Unknown	342	114543	0.476027	0.4042	2.01
MYBCC	s72	Unknown	342	114684	0.353741	0.02026	1.34
MYBCC	s73	Unknown	342	114688	0.148649	0.68076	0.67
CHI	s74*	13	48	2128606	0.027027	0.1142	0.67
CHI	s75	13	48	2129343	0.438776	1.22242	1.34
CHI	s76	13	48	2129749	0.0486111	0.37594	3.36
MYB11	s77	9	7	1171190	0.265734	0.14948	4.03
MYB11	s78	9	7	1171233	0.440141	0.72997	4.7
MYB11	s79	9	7	1171268	0.127517	0.09693	0
MYB11	s80	9	7	1171324	0.402685	1.70961	0
MYB11	s81	9	7	1171370	0.384354	0.89622	1.34
MYB11	s82	9	7	1171525	0.338926	0.10453	0
MYB11	s83	9	7	1171762	0.38255	0.39207	0
MYB11	s84	9	7	1171919	0.486486	8e-05	0.67
MYB11	s85	9	7	1172074	0.4	0.07663	2.68
MYB11	s86	9	7	1172184	0.4	0.71429	6.04
MYB11	s87	9	7	1172354	0.0680272	0.78321	1.34
MYB11	s88	9	7	1172369	0.359155	0.23054	4.7
MYB11	s89	9	7	1172444	0.334459	2.6934	0.67
MYB11	s90	9	7	1172657	0.0594406	0.57112	4.03
MYB11	s91	9	7	1172786	0.325175	9.01635	4.03
MYB11	s92	9	7	1173068	0.062069	0.39643	2.68
MYB11	s93	9	7	1173102	0.0704698	0.10579	0
MYB11	s94	9	7	1173247	0.354167	4.67938	3.36
MRP	s95	9	7	2189043	0.258503	0.8774	1.34
MRP	s96	9	7	2189133	0.330935	3.34865	6.71
MRP	s97	9	7	2190290	0.184564	0.25325	0
MRP	s98	9	7	2190713	0.419118	4.63166	8.72
MRP	s99	9	7	2191068	0.0604027	0.43397	0
MRP	s100	9	7	2191250	0.298658	0.01289	0
MRP	s101	9	7	2191312	0.197279	0.80352	1.34
MRP	s102	9	7	2191654	0.305369	0.53524	0
MRP	s103	9	7	2192024	0.489583	0.70376	3.36
MRP	s104	9	7	2192648	0.104167	1.947	3.36
MRP	s105	9	7	2192993	0.0337838	0.18094	0.67
MRP	s106	9	7	2194080	0.1	0.17241	2.68
MRP	s107	9	7	2194931	0.213287	0.0634	4.03
MRP	s108	9	7	2195659	0.215827	0.05662	6.71
MYB9	s109	4	83	144212	0.166667	0.36	3.36
MYB9	s110	4	83	144380	0.0816327	1.16148	1.34
MYB9	s111	4	83	144881	0.322148	4.20059	0
MYB9	s112	4	83	145083	0.260274	0.66032	2.01
F3H	s113*	4	83	459657	0.314189	0.02216	0.67
F3H	s114	4	83	460830	0.222603	2.39298	2.01
F3H	s115	4	83	461217	0.368243	0.46539	0.67
F3H	s116	4	83	461386	0.353741	0.88361	1.34
F3H	s117	4	83	461643	0.192857	4.24065	6.04
CHSC	s118	14	9	1264427	0.325503	0.00632	0
CHSC	s119	14	9	1264687	0.375839	3.10656	0
CHSC	s120	14	9	1264886	0.0671141	0.77118	0
CHSC	s121	14	9	1265027	0.0304054	0.14554	0.67
CHSC	s122	14	9	1265081	0.0302013	0.1445	0
CHSC	s123*	14	9	1266000	0.175676	0.10379	0.67
CHSC	s124*	14	9	1266031	0.383562	2.45837	2.01
*These SNPs were extracted from The Institute for Genomic Research (TIGR) database.
