# Supplementary material for: A Candidate-Gene Association Study for Berry Colour and Anthocyanin Content in Vitis vinifera L
Source: PLoS One. 2012 Sep 28;7(9):e46021. doi: 10.1371/journal.pone.0046021 (PMC3461038; doi:10.1371/journal.pone.0046021)
Supplement: Table S11 — Correlation matrix between visual assessment of berry colour, relative abundance and concentration (mg/kg) of anthocyanins. (XLS) [file pone.0046021.s011.xls]

## Sheet: Sheet1
Suporting Table S11. Correlation matrix between visual assessment of berry colour, relative abundance and concentration (mg/kg) of anthocyanins.
			Relative abundance (%)																													Concentration (mg/kg)
			Df	Cy	Pt	Pn	Mv	Dfac	Cyac	Ptac	Pnac	Dfcoum	Mvac	Pncaff	Cycoum	Mvcaff	Ptcoum	Cmvcoum	Pncoum	Mvcoum	SDf	SCy	SPt	SPn	SMv	Sglc	Sac	Scoum	Scaff	Rcumac	Rtridi	Df	Cy	Pt	Pn	Mv	Dfac	Cyac	Ptac	Pnac	Dfcoum	Mvac	Pncaff	Cycoum	Mvcaff	Ptcoum	Cmvcoum	Pncoum	Mvcoum
Relative abundance (%)	Df	r	1	-0.07976	0.7958	-0.22067	-0.09371	0.3812	0.29578	0.28281	-0.1106	0.36742	-0.1013	-0.13972	0.37186	-0.12276	0.0644	-0.36853	-0.45063	-0.35857	0.98594	-0.06794	0.73855	-0.28491	-0.25157	0.27063	0.00922	-0.32075	-0.16129	-0.25791	0.1011	0.68608	0.55425	0.62424	0.078	0.28744	0.42741	0.31672	0.36765	0.12447	0.40221	0.12113	-0.10509	0.3557	-0.08094	0.22118	-0.25136	-0.09463	-0.12197
		P-value		0.3336	<.0001	0.0068	0.2557	<.0001	0.0002	0.0005	0.1793	<.0001	0.219	0.0892	<.0001	0.1358	0.4352	<.0001	<.0001	<.0001	<.0001	0.4104	<.0001	0.0004	0.002	0.0008	0.9111	<.0001	0.0494	0.0025	0.2199	<.0001	<.0001	<.0001	0.3444	0.0004	<.0001	<.0001	<.0001	0.1304	<.0001	0.1412	0.2021	<.0001	0.3265	0.0067	0.002	0.251	0.1384
	Cy	r	-0.07976	1	-0.38923	-0.10388	-0.74773	-0.1144	-0.02631	-0.15577	-0.17517	-0.2929	-0.28126	-0.06236	0.02188	-0.11522	-0.36723	-0.31296	-0.3601	-0.40029	-0.12202	0.99961	-0.44035	-0.16433	-0.74827	0.46186	-0.25512	-0.44021	-0.12029	0.12253	-0.37975	-0.09878	-0.00146	-0.14886	-0.17018	-0.31711	-0.06564	-0.00567	-0.09637	-0.17137	-0.16954	-0.20624	-0.06985	-0.10575	-0.11177	-0.21871	-0.34055	-0.24864	-0.32263
		P-value	0.3336		<.0001	0.2074	<.0001	0.1648	0.7501	0.0578	0.0326	0.0003	0.0005	0.45	0.7911	0.1617	<.0001	0.0001	<.0001	<.0001	0.1382	<.0001	<.0001	0.0452	<.0001	<.0001	0.0017	<.0001	0.1439	0.1568	<.0001	0.2307	0.9859	0.07	0.038	<.0001	0.4264	0.9453	0.2423	0.0366	0.0387	0.0116	0.3973	0.1993	0.1747	0.0074	<.0001	0.0022	<.0001
	Pt	r	0.7958	-0.38923	1	-0.2512	0.27651	0.34862	0.25867	0.31273	-0.09991	0.43743	-0.03361	-0.16157	0.1652	-0.06753	0.25572	-0.2729	-0.36803	-0.20818	0.80841	-0.38251	0.96323	-0.29974	0.0853	0.12829	0.05484	-0.17236	-0.12701	-0.25195	0.27893	0.62526	0.50583	0.67777	0.13283	0.4557	0.37341	0.27904	0.36306	0.16119	0.42669	0.18103	-0.1103	0.3838	-0.03162	0.34927	-0.09349	-0.0002	0.04435
		P-value	<.0001	<.0001		0.002	0.0006	<.0001	0.0014	0.0001	0.2254	<.0001	0.6841	0.049	0.0441	0.4132	0.0016	0.0008	<.0001	0.0108	<.0001	<.0001	<.0001	0.0002	0.301	0.1189	0.5065	0.0356	0.1227	0.0032	0.0006	<.0001	<.0001	<.0001	0.1063	<.0001	<.0001	0.0006	<.0001	0.0495	<.0001	0.0271	0.1805	<.0001	0.7019	<.0001	0.2568	0.998	0.5912
	Pn	r	-0.22067	-0.10388	-0.2512	1	-0.18126	-0.21406	-0.01646	-0.25763	0.0385	-0.44161	-0.36582	0.30671	0.05025	-0.08389	-0.45147	-0.3433	0.27658	-0.43856	-0.27809	-0.10277	-0.35174	0.98339	-0.38713	0.41564	-0.30202	-0.37286	0.07155	0.31976	-0.57877	-0.11166	0.14644	-0.11697	0.51838	-0.06772	-0.14746	-0.04871	-0.17475	0.01645	-0.23177	-0.24999	0.22913	-0.05425	-0.0608	-0.26021	-0.31813	0.13833	-0.30051
		P-value	0.0068	0.2074	0.002		0.0269	0.0088	0.8421	0.0015	0.6411	<.0001	<.0001	0.0001	0.5428	0.3091	<.0001	<.0001	0.0006	<.0001	0.0006	0.2123	<.0001	<.0001	<.0001	<.0001	0.0002	<.0001	0.3859	0.0002	<.0001	0.1752	0.0747	0.1554	<.0001	0.4119	0.0727	0.5552	0.033	0.8422	0.0045	0.0021	0.0049	0.5111	0.4614	0.0014	<.0001	0.0925	0.0002
	Mv	r	-0.09371	-0.74773	0.27651	-0.18126	1	-0.09572	-0.19135	-0.03667	-0.06265	0.02199	0.14773	-0.09809	-0.37768	0.14193	0.11615	0.27303	0.01324	0.28279	-0.08929	-0.75812	0.26244	-0.17108	0.84843	-0.21511	0.06486	0.2265	0.06914	-0.15072	0.48592	-0.06698	-0.23424	0.00808	-0.0016	0.33127	-0.14368	-0.16641	-0.1057	-0.05723	-0.07143	0.05903	-0.07467	-0.15812	0.13294	0.00388	0.28595	0.02726	0.1808
		P-value	0.2557	<.0001	0.0006	0.0269		0.2456	0.0194	0.657	0.4478	0.7901	0.0722	0.234	<.0001	0.0842	0.1584	0.0008	0.8727	0.0005	0.2788	<.0001	0.0012	0.037	<.0001	0.0084	0.4319	0.0055	0.4021	0.081	<.0001	0.417	0.004	0.9221	0.9845	<.0001	0.0804	0.0425	0.1995	0.4882	0.3867	0.4745	0.3654	0.0541	0.106	0.9626	0.0004	0.7414	0.0273
	Dfac	r	0.3812	-0.1144	0.34862	-0.21406	-0.09572	1	0.76849	0.96941	0.46826	0.40086	0.58191	-0.04806	0.14102	0.01691	0.20381	-0.16855	-0.16519	-0.10535	0.47998	-0.10348	0.46232	-0.20233	-0.03227	-0.18643	0.75376	-0.06093	-0.00821	-0.41131	0.17016	0.36018	0.37572	0.34547	0.0335	0.20414	0.87601	0.66245	0.89422	0.69943	0.46055	0.7526	-0.02828	0.39722	0.03346	0.35052	0.00113	0.08631	0.1242
		P-value	<.0001	0.1648	<.0001	0.0088	0.2456		<.0001	<.0001	<.0001	<.0001	<.0001	0.5605	0.0863	0.8379	0.0127	0.0399	0.0441	0.201	<.0001	0.2091	<.0001	0.0133	0.6961	0.0228	<.0001	0.4604	0.9209	<.0001	0.038	<.0001	<.0001	<.0001	0.685	0.0125	<.0001	<.0001	<.0001	<.0001	<.0001	<.0001	0.7321	<.0001	0.6854	<.0001	0.9891	0.2953	0.1313
	Cyac	r	0.29578	-0.02631	0.25867	-0.01646	-0.19135	0.76849	1	0.68385	0.4384	0.17068	0.23678	0.04739	0.26685	-0.01401	0.03983	-0.20192	-0.05865	-0.17985	0.35228	-0.01019	0.31333	-0.00163	-0.18399	-0.03685	0.46008	-0.12811	0.01022	-0.28236	-0.11322	0.3219	0.58186	0.31219	0.13411	0.11172	0.7884	0.92201	0.74012	0.6328	0.29665	0.37633	0.06663	0.497	-0.00805	0.21044	-0.09985	0.10403	-0.00513
		P-value	0.0002	0.7501	0.0014	0.8421	0.0194	<.0001		<.0001	<.0001	0.0374	0.0036	0.566	0.001	0.8654	0.6296	0.0135	0.4774	0.0282	<.0001	0.9018	<.0001	0.9843	0.0247	0.6554	<.0001	0.1195	0.9015	0.0009	0.1692	<.0001	<.0001	0.0001	0.103	0.1749	<.0001	<.0001	<.0001	<.0001	0.0002	<.0001	0.4194	<.0001	0.9224	0.01	0.2257	0.2067	0.9504
	Ptac	r	0.28281	-0.15577	0.31273	-0.25763	-0.03667	0.96941	0.68385	1	0.51677	0.41397	0.69047	-0.04161	0.10643	0.07764	0.27959	-0.10381	-0.124	-0.01755	0.39039	-0.14647	0.45214	-0.23398	0.06615	-0.28277	0.83164	0.0228	0.04326	-0.45855	0.25493	0.27681	0.25997	0.29203	-0.006	0.2137	0.80145	0.55609	0.8599	0.71141	0.44588	0.81683	-0.01939	0.34839	0.08831	0.38665	0.08852	0.11327	0.20552
		P-value	0.0005	0.0578	0.0001	0.0015	0.657	<.0001	<.0001		<.0001	<.0001	<.0001	0.6144	0.1964	0.3466	0.0006	0.2077	0.1319	0.8318	<.0001	0.0747	<.0001	0.0041	0.4228	0.0005	<.0001	0.7825	0.6004	<.0001	0.0017	0.0006	0.0014	0.0003	0.9421	0.0089	<.0001	<.0001	<.0001	<.0001	<.0001	<.0001	0.8144	<.0001	0.2842	<.0001	0.283	0.169	0.0119
	Pnac	r	-0.1106	-0.17517	-0.09991	0.0385	-0.06265	0.46826	0.4384	0.51677	1	0.00165	0.67874	0.0816	0.07457	0.12286	0.00809	0.06488	0.38725	0.07775	-0.06266	-0.16901	-0.0247	0.15098	0.09355	-0.36172	0.76971	0.13674	0.1351	-0.35983	-0.12822	-0.03453	0.01036	-0.03571	0.04528	-0.02529	0.25231	0.20008	0.29107	0.60712	0.02984	0.39088	0.11885	0.07157	0.11985	0.03047	0.02941	0.18518	0.02955
		P-value	0.1793	0.0326	0.2254	0.6411	0.4478	<.0001	<.0001	<.0001		0.9841	<.0001	0.3225	0.3661	0.1355	0.922	0.4318	<.0001	0.346	0.4477	0.0394	0.765	0.0661	0.2565	<.0001	<.0001	0.0963	0.1004	<.0001	0.1191	0.6759	0.9002	0.6655	0.5834	0.7595	0.0019	0.0144	0.0003	<.0001	0.7179	<.0001	0.1488	0.3858	0.1454	0.7122	0.7218	0.0238	0.7205
	Dfcoum	r	0.36742	-0.2929	0.43743	-0.44161	0.02199	0.40086	0.17068	0.41397	0.00165	1	0.24495	-0.08626	0.40691	0.01994	0.87619	0.17945	0.04176	0.40386	0.50343	-0.28132	0.62913	-0.40696	0.24001	-0.51891	0.27622	0.49975	-0.02304	-0.06104	0.42196	0.20975	0.06118	0.22014	-0.15416	0.13307	0.3184	0.14867	0.35549	0.17044	0.6951	0.33718	-0.04255	0.5096	0.00584	0.68323	0.35366	0.20775	0.50829
		P-value	<.0001	0.0003	<.0001	<.0001	0.7901	<.0001	0.0374	<.0001	0.9841		0.0026	0.2955	<.0001	0.8092	<.0001	0.0285	0.6131	<.0001	<.0001	0.0005	<.0001	<.0001	0.0032	<.0001	0.0006	<.0001	0.7803	0.4819	<.0001	0.0102	0.4586	0.007	0.0605	0.1057	<.0001	0.0704	<.0001	0.0377	<.0001	<.0001	0.6063	<.0001	0.9436	<.0001	<.0001	0.011	<.0001
	Mvac	r	-0.1013	-0.28126	-0.03361	-0.36582	0.14773	0.58191	0.23678	0.69047	0.67874	0.24495	1	-0.03181	-0.07673	0.18811	0.30401	0.37819	0.18455	0.41132	-0.01133	-0.2806	0.12104	-0.2773	0.4455	-0.65425	0.96178	0.40721	0.13601	-0.45592	0.4199	-0.05229	-0.17717	-0.04669	-0.23195	0.01077	0.34953	0.11168	0.43645	0.48278	0.14198	0.71572	-0.02264	-0.0094	0.1654	0.17544	0.29821	0.04569	0.25863
		P-value	0.219	0.0005	0.6841	<.0001	0.0722	<.0001	0.0036	<.0001	<.0001	0.0026		0.7002	0.3523	0.0216	0.0002	<.0001	0.0243	<.0001	0.8909	0.0005	0.1414	0.0006	<.0001	<.0001	<.0001	<.0001	0.0981	<.0001	<.0001	0.5265	0.0306	0.5718	0.0044	0.8962	<.0001	0.1751	<.0001	<.0001	0.0841	<.0001	0.7841	0.9094	0.0438	0.0324	0.0002	0.58	0.0014
	Pncaff	r	-0.13972	-0.06236	-0.16157	0.30671	-0.09809	-0.04806	0.04739	-0.04161	0.0816	-0.08626	-0.03181	1	-0.02058	0.21673	-0.05698	-0.07764	0.25473	-0.01539	-0.1422	-0.06235	-0.15819	0.33359	-0.08078	-0.01669	-0.01722	0.01922	0.62522	0.18516	-0.15359	-0.05465	-0.02189	-0.05533	0.22148	-0.0078	-0.0429	0.00824	-0.03704	0.13902	-0.03293	0.00084	0.83748	0.01663	0.15224	-0.01123	-0.00117	0.27696	0.05668
		P-value	0.0892	0.45	0.049	0.0001	0.234	0.5605	0.566	0.6144	0.3225	0.2955	0.7002		0.8033	0.0079	0.4901	0.3466	0.0017	0.8522	0.0836	0.45	0.054	<.0001	0.3274	0.8399	0.8349	0.816	<.0001	0.0316	0.0615	0.508	0.791	0.5027	0.0066	0.9248	0.6035	0.9206	0.6538	0.0909	0.6901	0.9919	<.0001	0.8404	0.0638	0.8919	0.9887	0.0006	0.4923
	Cycoum	r	0.37186	0.02188	0.1652	0.05025	-0.37768	0.14102	0.26685	0.10643	0.07457	0.40691	-0.07673	-0.02058	1	-0.13411	0.3277	-0.0608	0.15407	-0.04208	0.40422	0.04836	0.23104	0.07567	-0.2931	-0.08419	0.00311	0.09569	-0.11651	0.14374	-0.21933	0.05751	0.21354	0.04056	-0.06615	-0.15906	0.15248	0.21544	0.13697	0.07255	0.29942	-0.03191	-0.00581	0.51066	-0.14371	0.27669	-0.06255	0.07504	0.01894
		P-value	<.0001	0.7911	0.0441	0.5428	<.0001	0.0863	0.001	0.1964	0.3661	<.0001	0.3523	0.8033		0.103	<.0001	0.4614	0.0607	0.6103	<.0001	0.5581	0.0046	0.3591	0.0003	0.3074	0.97	0.2457	0.157	0.0963	0.0072	0.486	0.0089	0.6233	0.4228	0.0527	0.0634	0.0083	0.0958	0.3792	0.0002	0.6993	0.944	<.0001	0.0804	0.0006	0.4485	0.3631	0.8187
	Mvcaff	r	-0.12276	-0.11522	-0.06753	-0.08389	0.14193	0.01691	-0.01401	0.07764	0.12286	0.01994	0.18811	0.21673	-0.13411	1	0.08868	0.02224	0.0613	0.16687	-0.10692	-0.11848	-0.02922	-0.06201	0.20418	-0.17788	0.1593	0.14472	0.8974	-0.08195	0.13739	-0.05063	-0.11033	-0.0309	-0.00771	0.10543	-0.01685	-0.03184	0.02163	0.16184	-0.00329	0.1773	0.16157	-0.07319	0.94374	0.05797	0.16789	0.1017	0.20606
		P-value	0.1358	0.1617	0.4132	0.3091	0.0842	0.8379	0.8654	0.3466	0.1355	0.8092	0.0216	0.0079	0.103		0.2822	0.7878	0.4577	0.0419	0.1943	0.1501	0.7236	0.4524	0.0125	0.03	0.0523	0.0782	<.0001	0.3447	0.0947	0.5398	0.1804	0.7083	0.9256	0.2007	0.8384	0.6999	0.7935	0.0486	0.9682	0.0305	0.049	0.375	<.0001	0.4826	0.0407	0.2172	0.0117
	Ptcoum	r	0.0644	-0.36723	0.25572	-0.45147	0.11615	0.20381	0.03983	0.27959	0.00809	0.87619	0.30401	-0.05698	0.3277	0.08868	1	0.4482	0.2523	0.66986	0.19647	-0.35877	0.48417	-0.38208	0.44119	-0.73211	0.27005	0.74995	0.04514	0.08108	0.48941	0.00073	-0.13428	0.0491	-0.26513	0.03777	0.12182	0.02462	0.18484	0.07266	0.51842	0.2693	-0.03574	0.36764	0.05331	0.64358	0.51155	0.21167	0.60412
		P-value	0.4352	<.0001	0.0016	<.0001	0.1584	0.0127	0.6296	0.0006	0.922	<.0001	0.0002	0.4901	<.0001	0.2822		<.0001	0.0019	<.0001	0.0163	<.0001	<.0001	<.0001	<.0001	<.0001	0.0009	<.0001	0.5846	0.3499	<.0001	0.9929	0.1025	0.5521	0.0011	0.6474	0.1389	0.7657	0.024	0.3785	<.0001	0.0009	0.6652	<.0001	0.5185	<.0001	<.0001	0.0096	<.0001
	Cmvcoum	r	-0.36853	-0.31296	-0.2729	-0.3433	0.27303	-0.16855	-0.20192	-0.10381	0.06488	0.17945	0.37819	-0.07764	-0.0608	0.02224	0.4482	1	0.428	0.80299	-0.32171	-0.31617	-0.14608	-0.24963	0.63239	-0.74413	0.22486	0.78254	-0.01731	0.09421	0.39374	-0.29029	-0.36891	-0.31312	-0.38631	-0.26322	-0.20845	-0.16666	-0.19774	-0.18774	-0.13022	-0.03834	-0.0877	-0.18334	-0.01802	-0.04012	0.54926	-0.06858	0.21656
		P-value	<.0001	0.0001	0.0008	<.0001	0.0008	0.0399	0.0135	0.2077	0.4318	0.0285	<.0001	0.3466	0.4614	0.7878	<.0001		<.0001	<.0001	<.0001	<.0001	0.0755	0.0021	<.0001	<.0001	0.0058	<.0001	0.834	0.2771	<.0001	0.0003	<.0001	0.0001	<.0001	0.0012	0.0107	0.0422	0.0156	0.0219	0.1135	0.6425	0.2875	0.0252	0.8274	0.6271	<.0001	0.406	0.008
	Pncoum	r	-0.45063	-0.3601	-0.36803	0.27658	0.01324	-0.16519	-0.05865	-0.124	0.38725	0.04176	0.18455	0.25473	0.15407	0.0613	0.2523	0.428	1	0.4839	-0.41489	-0.35675	-0.276	0.44006	0.26674	-0.56734	0.1508	0.602	0.16413	0.31282	-0.22113	-0.2654	-0.20311	-0.2636	0.09744	-0.15185	-0.17508	-0.10231	-0.15719	0.16296	-0.04938	-0.02908	0.31765	0.02707	0.04088	0.04528	0.2808	0.49359	0.26102
		P-value	<.0001	<.0001	<.0001	0.0006	0.8727	0.0441	0.4774	0.1319	<.0001	0.6131	0.0243	0.0017	0.0607	0.4577	0.0019	<.0001		<.0001	<.0001	<.0001	0.0007	<.0001	0.001	<.0001	0.0664	<.0001	0.0455	0.0002	0.0067	0.0011	0.013	0.0012	0.2371	0.0645	0.0327	0.2144	0.0556	0.0471	0.5498	0.7248	<.0001	0.7431	0.6206	0.5835	0.0005	<.0001	0.0013
	Mvcoum	r	-0.35857	-0.40029	-0.20818	-0.43856	0.28279	-0.10535	-0.17985	-0.01755	0.07775	0.40386	0.41132	-0.01539	-0.04208	0.16687	0.66986	0.80299	0.4839	1	-0.27643	-0.40278	-0.02895	-0.32914	0.7307	-0.92638	0.26908	0.97673	0.12645	0.11604	0.50992	-0.25278	-0.38379	-0.23544	-0.35118	-0.10463	-0.1479	-0.1522	-0.10369	-0.08072	0.09515	0.12683	-0.00349	-0.04837	0.1139	0.24988	0.68218	0.16412	0.6111
		P-value	<.0001	<.0001	0.0108	<.0001	0.0005	0.201	0.0282	0.8318	0.346	<.0001	<.0001	0.8522	0.6103	0.0419	<.0001	<.0001	<.0001		0.0006	<.0001	0.726	<.0001	<.0001	<.0001	0.0009	<.0001	0.1244	0.1802	<.0001	0.0019	<.0001	0.0038	<.0001	0.2041	0.0718	0.0639	0.2082	0.3278	0.2484	0.1232	0.9663	0.558	0.1666	0.0021	<.0001	0.0455	<.0001
	SDf	r	0.98594	-0.12202	0.80841	-0.27809	-0.08929	0.47998	0.35228	0.39039	-0.06266	0.50343	-0.01133	-0.1422	0.40422	-0.10692	0.19647	-0.32171	-0.41489	-0.27643	1	-0.10885	0.79235	-0.33045	-0.19668	0.15771	0.10662	-0.22535	-0.14975	-0.273	0.16372	0.67836	0.53966	0.62271	0.05174	0.29473	0.50045	0.35975	0.45301	0.19183	0.49717	0.21624	-0.10323	0.42423	-0.06974	0.32304	-0.178	-0.0498	-0.02967
		P-value	<.0001	0.1382	<.0001	0.0006	0.2788	<.0001	<.0001	<.0001	0.4477	<.0001	0.8909	0.0836	<.0001	0.1943	0.0163	<.0001	<.0001	0.0006		0.1864	<.0001	<.0001	0.0162	0.0547	0.1956	0.0057	0.0683	0.0014	0.046	<.0001	<.0001	<.0001	0.5309	0.0003	<.0001	<.0001	<.0001	0.0191	<.0001	0.0081	0.2103	<.0001	0.398	<.0001	0.0299	0.5464	0.7195
	SCy	r	-0.06794	0.99961	-0.38251	-0.10277	-0.75812	-0.10348	-0.01019	-0.14647	-0.16901	-0.28132	-0.2806	-0.06235	0.04836	-0.11848	-0.35877	-0.31617	-0.35675	-0.40278	-0.10885	1	-0.43149	-0.16243	-0.75657	0.45918	-0.2504	-0.43888	-0.1229	0.11293	-0.38584	-0.09421	0.0093	-0.14476	-0.17035	-0.31962	-0.05429	0.00845	-0.08584	-0.16337	-0.15939	-0.2032	-0.06929	-0.08864	-0.11521	-0.20991	-0.34279	-0.24567	-0.32201
		P-value	0.4104	<.0001	<.0001	0.2123	<.0001	0.2091	0.9018	0.0747	0.0394	0.0005	0.0005	0.45	0.5581	0.1501	<.0001	<.0001	<.0001	<.0001	0.1864		<.0001	0.0478	<.0001	<.0001	0.0021	<.0001	0.1354	0.1922	<.0001	0.2531	0.9104	0.0782	0.0378	<.0001	0.5108	0.9185	0.2979	0.0465	0.0522	0.0129	0.4011	0.2824	0.1618	0.0102	<.0001	0.0025	<.0001
	SPt	r	0.73855	-0.44035	0.96323	-0.35174	0.26244	0.46232	0.31333	0.45214	-0.0247	0.62913	0.12104	-0.15819	0.23104	-0.02922	0.48417	-0.14608	-0.276	-0.02895	0.79235	-0.43149	1	-0.37519	0.18305	-0.08967	0.20646	0.02524	-0.09485	-0.26188	0.3842	0.57518	0.43855	0.63365	0.05373	0.42915	0.44546	0.31264	0.45775	0.23946	0.54137	0.31411	-0.10621	0.45816	-0.00492	0.496	0.04661	0.06162	0.20116
		P-value	<.0001	<.0001	<.0001	<.0001	0.0012	<.0001	<.0001	<.0001	0.765	<.0001	0.1414	0.054	0.0046	0.7236	<.0001	0.0755	0.0007	0.726	<.0001	<.0001		<.0001	0.0254	0.2768	0.0115	0.76	0.2499	0.0022	<.0001	<.0001	<.0001	<.0001	0.5151	<.0001	<.0001	0.0001	<.0001	0.0033	<.0001	<.0001	0.1973	<.0001	0.9525	<.0001	0.5724	0.4554	0.0139
	SPn	r	-0.28491	-0.16433	-0.29974	0.98339	-0.17108	-0.20233	-0.00163	-0.23398	0.15098	-0.40696	-0.2773	0.33359	0.07567	-0.06201	-0.38208	-0.24963	0.44006	-0.32914	-0.33045	-0.16243	-0.37519	1	-0.31502	0.27929	-0.21813	-0.24553	0.10119	0.32916	-0.5845	-0.14901	0.10514	-0.15376	0.50381	-0.08911	-0.15292	-0.05146	-0.17356	0.07372	-0.22347	-0.2182	0.27279	-0.04268	-0.04389	-0.23488	-0.25143	0.21877	-0.23802
		P-value	0.0004	0.0452	0.0002	<.0001	0.037	0.0133	0.9843	0.0041	0.0661	<.0001	0.0006	<.0001	0.3591	0.4524	<.0001	0.0021	<.0001	<.0001	<.0001	0.0478	<.0001		<.0001	0.0006	0.0075	0.0025	0.2195	<.0001	<.0001	0.0697	0.2019	0.0612	<.0001	0.2798	0.0626	0.5331	0.0343	0.3716	0.0062	0.0075	0.0008	0.6053	0.5951	0.0039	0.002	0.0074	0.0035
	SMv	r	-0.25157	-0.74827	0.0853	-0.38713	0.84843	-0.03227	-0.18399	0.06615	0.09355	0.24001	0.4455	-0.08078	-0.2931	0.20418	0.44119	0.63239	0.26674	0.7307	-0.19668	-0.75657	0.18305	-0.31502	1	-0.6847	0.31428	0.68007	0.12672	-0.11946	0.63953	-0.17573	-0.37145	-0.11547	-0.20389	0.17761	-0.11994	-0.17178	-0.06036	-0.0091	0.01256	0.20369	-0.05806	-0.13661	0.16945	0.14237	0.56549	0.09963	0.44788
		P-value	0.002	<.0001	0.301	<.0001	<.0001	0.6961	0.0247	0.4228	0.2565	0.0032	<.0001	0.3274	0.0003	0.0125	<.0001	<.0001	0.001	<.0001	0.0162	<.0001	0.0254	<.0001		<.0001	<.0001	<.0001	0.1236	0.1676	<.0001	0.0321	<.0001	0.1608	0.0126	0.0302	0.1451	0.0362	0.4647	0.9123	0.8792	0.0127	0.4819	0.0967	0.0388	0.0833	<.0001	0.2267	<.0001
	Sglc	r	0.27063	0.46186	0.12829	0.41564	-0.21511	-0.18643	-0.03685	-0.28277	-0.36172	-0.51891	-0.65425	-0.01669	-0.08419	-0.17788	-0.73211	-0.74413	-0.56734	-0.92638	0.15771	0.45918	-0.08967	0.27929	-0.6847	1	-0.56494	-0.95307	-0.14974	0.0304	-0.47243	0.1779	0.29502	0.16208	0.30176	0.06994	-0.07405	0.00394	-0.1361	-0.18917	-0.22686	-0.36452	-0.04512	-0.09099	-0.13124	-0.35395	-0.64348	-0.25069	-0.60843
		P-value	0.0008	<.0001	0.1189	<.0001	0.0084	0.0228	0.6554	0.0005	<.0001	<.0001	<.0001	0.8399	0.3074	0.03	<.0001	<.0001	<.0001	<.0001	0.0547	<.0001	0.2768	0.0006	<.0001		<.0001	<.0001	0.0683	0.7263	<.0001	0.03	0.0003	0.0483	0.0002	0.3967	0.3695	0.962	0.0979	0.0209	0.0054	<.0001	0.5848	0.2697	0.1106	<.0001	<.0001	0.002	<.0001
	Sac	r	0.00922	-0.25512	0.05484	-0.30202	0.06486	0.75376	0.46008	0.83164	0.76971	0.27622	0.96178	-0.01722	0.00311	0.1593	0.27005	0.22486	0.1508	0.26908	0.10662	-0.2504	0.20646	-0.21813	0.31428	-0.56494	1	0.28896	0.11957	-0.49495	0.3122	0.05291	-0.01299	0.05605	-0.14077	0.06024	0.52454	0.30295	0.59735	0.63335	0.22799	0.76417	0.00128	0.12096	0.14702	0.22571	0.21421	0.09119	0.22151
		P-value	0.9111	0.0017	0.5065	0.0002	0.4319	<.0001	<.0001	<.0001	<.0001	0.0006	<.0001	0.8349	0.97	0.0523	0.0009	0.0058	0.0664	0.0009	0.1956	0.0021	0.0115	0.0075	<.0001	<.0001		0.0004	0.1464	<.0001	0.0001	0.5216	0.8751	0.4972	0.0868	0.4655	<.0001	0.0002	<.0001	<.0001	0.0052	<.0001	0.9877	0.1417	0.0736	0.0056	0.0087	0.2687	0.0066
	Scoum	r	-0.32075	-0.44021	-0.17236	-0.37286	0.2265	-0.06093	-0.12811	0.0228	0.13674	0.49975	0.40721	0.01922	0.09569	0.14472	0.74995	0.78254	0.602	0.97673	-0.22535	-0.43888	0.02524	-0.24553	0.68007	-0.95307	0.28896	1	0.12439	0.16173	0.43464	-0.23375	-0.34374	-0.21642	-0.30451	-0.1095	-0.11032	-0.11876	-0.06467	-0.01563	0.1741	0.14105	0.04558	0.05572	0.09414	0.32285	0.66712	0.25299	0.62157
		P-value	<.0001	<.0001	0.0356	<.0001	0.0055	0.4604	0.1195	0.7825	0.0963	<.0001	<.0001	0.816	0.2457	0.0782	<.0001	<.0001	<.0001	<.0001	0.0057	<.0001	0.76	0.0025	<.0001	<.0001	0.0004		0.1307	0.0609	<.0001	0.0041	<.0001	0.008	0.0002	0.1837	0.1804	0.1492	0.4333	0.8499	0.0337	0.0862	0.581	0.4997	0.2534	<.0001	<.0001	0.0019	<.0001
	Scaff	r	-0.16129	-0.12029	-0.12701	0.07155	0.06914	-0.00821	0.01022	0.04326	0.1351	-0.02304	0.13601	0.62522	-0.11651	0.8974	0.04514	-0.01731	0.16413	0.12645	-0.14975	-0.1229	-0.09485	0.10119	0.12672	-0.14974	0.11957	0.12439	1	0.01844	0.04042	-0.06517	-0.0981	-0.04971	0.09393	0.08076	-0.03286	-0.02173	0.00055	0.19222	-0.01751	0.14212	0.50767	-0.05099	0.82328	0.04126	0.13369	0.20647	0.19035
		P-value	0.0494	0.1439	0.1227	0.3859	0.4021	0.9209	0.9015	0.6004	0.1004	0.7803	0.0981	<.0001	0.157	<.0001	0.5846	0.834	0.0455	0.1244	0.0683	0.1354	0.2499	0.2195	0.1236	0.0683	0.1464	0.1307		0.8319	0.6245	0.4297	0.234	0.5471	0.2545	0.3275	0.6908	0.7925	0.9947	0.0188	0.8321	0.0838	<.0001	0.5368	<.0001	0.6173	0.1041	0.0115	0.0201
	Rcumac	r	-0.25791	0.12253	-0.25195	0.31976	-0.15072	-0.41131	-0.28236	-0.45855	-0.35983	-0.06104	-0.45592	0.18516	0.14374	-0.08195	0.08108	0.09421	0.31282	0.11604	-0.273	0.11293	-0.26188	0.32916	-0.11946	0.0304	-0.49495	0.16173	0.01844	1	-0.1709	-0.26733	-0.19106	-0.30723	-0.10615	-0.31181	-0.33082	-0.2118	-0.37023	-0.4216	-0.19466	-0.41604	0.02067	-0.13327	-0.09314	-0.14164	0.02366	-0.06742	-0.03361
		P-value	0.0025	0.1568	0.0032	0.0002	0.081	<.0001	0.0009	<.0001	<.0001	0.4819	<.0001	0.0316	0.0963	0.3447	0.3499	0.2771	0.0002	0.1802	0.0014	0.1922	0.0022	<.0001	0.1676	0.7263	<.0001	0.0609	0.8319		0.0475	0.0017	0.0264	0.0003	0.2204	0.0002	<.0001	0.0137	<.0001	<.0001	0.0237	<.0001	0.8119	0.1233	0.2826	0.1013	0.7853	0.4372	0.6988
	Rtridi	r	0.1011	-0.37975	0.27893	-0.57877	0.48592	0.17016	-0.11322	0.25493	-0.12822	0.42196	0.4199	-0.15359	-0.21933	0.13739	0.48941	0.39374	-0.22113	0.50992	0.16372	-0.38584	0.3842	-0.5845	0.63953	-0.47243	0.3122	0.43464	0.04042	-0.1709	1	0.03055	-0.2206	0.04325	-0.38582	0.09248	0.0638	-0.07466	0.1151	-0.11643	0.1625	0.28694	-0.16356	-0.08018	0.08775	0.22211	0.38985	-0.17123	0.33574
		P-value	0.2199	<.0001	0.0006	<.0001	<.0001	0.038	0.1692	0.0017	0.1191	<.0001	<.0001	0.0615	0.0072	0.0947	<.0001	<.0001	0.0067	<.0001	0.046	<.0001	<.0001	<.0001	<.0001	<.0001	0.0001	<.0001	0.6245	0.0475		0.7115	0.0069	0.6005	<.0001	0.262	0.4395	0.3655	0.1622	0.1574	0.0477	0.0004	0.0462	0.331	0.2873	0.0065	<.0001	0.0368	<.0001
Concentration (mg/kg)	Df	r	0.68608	-0.09878	0.62526	-0.11166	-0.06698	0.36018	0.3219	0.27681	-0.03453	0.20975	-0.05229	-0.05465	0.05751	-0.05063	0.00073	-0.29029	-0.2654	-0.25278	0.67836	-0.09421	0.57518	-0.14901	-0.17573	0.1779	0.05291	-0.23375	-0.06517	-0.26733	0.03055	1	0.81578	0.94832	0.39559	0.62299	0.59768	0.42417	0.53532	0.32403	0.59774	0.27212	-0.003	0.5161	0.00491	0.42229	-0.07973	0.19104	0.11654
		P-value	<.0001	0.2307	<.0001	0.1752	0.417	<.0001	<.0001	0.0006	0.6759	0.0102	0.5265	0.508	0.486	0.5398	0.9929	0.0003	0.0011	0.0019	<.0001	0.2531	<.0001	0.0697	0.0321	0.03	0.5216	0.0041	0.4297	0.0017	0.7115		<.0001	<.0001	<.0001	<.0001	<.0001	<.0001	<.0001	<.0001	<.0001	0.0008	0.971	<.0001	0.9526	<.0001	0.3337	0.0196	0.1569
	Cy	r	0.55425	-0.00146	0.50583	0.14644	-0.23424	0.37572	0.58186	0.25997	0.01036	0.06118	-0.17717	-0.02189	0.21354	-0.11033	-0.13428	-0.36891	-0.20311	-0.38379	0.53966	0.0093	0.43855	0.10514	-0.37145	0.29502	-0.01299	-0.34374	-0.0981	-0.19106	-0.2206	0.81578	1	0.81883	0.52339	0.46907	0.64561	0.69269	0.56158	0.3968	0.45767	0.14589	0.02388	0.61971	-0.07016	0.2934	-0.19218	0.19597	-0.03588
		P-value	<.0001	0.9859	<.0001	0.0747	0.004	<.0001	<.0001	0.0014	0.9002	0.4586	0.0306	0.791	0.0089	0.1804	0.1025	<.0001	0.013	<.0001	<.0001	0.9104	<.0001	0.2019	<.0001	0.0003	0.8751	<.0001	0.234	0.0264	0.0069	<.0001		<.0001	<.0001	<.0001	<.0001	<.0001	<.0001	<.0001	<.0001	0.0759	0.7725	<.0001	0.3952	0.0003	0.0189	0.0166	0.664
	Pt	r	0.62424	-0.14886	0.67777	-0.11697	0.00808	0.34547	0.31219	0.29203	-0.03571	0.22014	-0.04669	-0.05533	0.04056	-0.0309	0.0491	-0.31312	-0.2636	-0.23544	0.62271	-0.14476	0.63365	-0.15376	-0.11547	0.16208	0.05605	-0.21642	-0.04971	-0.30723	0.04325	0.94832	0.81883	1	0.49299	0.76346	0.57549	0.41548	0.55174	0.38932	0.64319	0.32857	0.02216	0.58082	0.03136	0.52731	-0.00902	0.2939	0.23091
		P-value	<.0001	0.07	<.0001	0.1554	0.9221	<.0001	0.0001	0.0003	0.6655	0.007	0.5718	0.5027	0.6233	0.7083	0.5521	0.0001	0.0012	0.0038	<.0001	0.0782	<.0001	0.0612	0.1608	0.0483	0.4972	0.008	0.5471	0.0003	0.6005	<.0001	<.0001		<.0001	<.0001	<.0001	<.0001	<.0001	<.0001	<.0001	<.0001	0.7885	<.0001	0.7042	<.0001	0.9131	0.0003	0.0046
	Pn	r	0.078	-0.17018	0.13283	0.51838	-0.0016	0.0335	0.13411	-0.006	0.04528	-0.15416	-0.23195	0.22148	-0.06615	-0.00771	-0.26513	-0.38631	0.09744	-0.35118	0.05174	-0.17035	0.05373	0.50381	-0.20389	0.30176	-0.14077	-0.30451	0.09393	-0.10615	-0.38582	0.39559	0.52339	0.49299	1	0.6757	0.2191	0.18859	0.21743	0.45819	0.28864	0.1268	0.37663	0.37225	0.07204	0.22608	-0.02951	0.66066	0.15079
		P-value	0.3444	0.038	0.1063	<.0001	0.9845	0.685	0.103	0.9421	0.5834	0.0605	0.0044	0.0066	0.4228	0.9256	0.0011	<.0001	0.2371	<.0001	0.5309	0.0378	0.5151	<.0001	0.0126	0.0002	0.0868	0.0002	0.2545	0.2204	<.0001	<.0001	<.0001	<.0001		<.0001	0.0073	0.0213	0.0077	<.0001	0.0004	0.1233	<.0001	<.0001	0.3826	0.0056	0.7209	<.0001	0.0664
	Mv	r	0.28744	-0.31711	0.4557	-0.06772	0.33127	0.20414	0.11172	0.2137	-0.02529	0.13307	0.01077	-0.0078	-0.15906	0.10543	0.03777	-0.26322	-0.15185	-0.10463	0.29473	-0.31962	0.42915	-0.08911	0.17761	0.06994	0.06024	-0.1095	0.08076	-0.31181	0.09248	0.62299	0.46907	0.76346	0.6757	1	0.36326	0.18781	0.41099	0.46332	0.54485	0.43564	0.12999	0.42883	0.18747	0.54434	0.26726	0.54953	0.49724
		P-value	0.0004	<.0001	<.0001	0.4119	<.0001	0.0125	0.1749	0.0089	0.7595	0.1057	0.8962	0.9248	0.0527	0.2007	0.6474	0.0012	0.0645	0.2041	0.0003	<.0001	<.0001	0.2798	0.0302	0.3967	0.4655	0.1837	0.3275	0.0002	0.262	<.0001	<.0001	<.0001	<.0001		<.0001	0.0218	<.0001	<.0001	<.0001	<.0001	0.1141	<.0001	0.0221	<.0001	0.001	<.0001	<.0001
	Dfac	r	0.42741	-0.06564	0.37341	-0.14746	-0.14368	0.87601	0.7884	0.80145	0.25231	0.3184	0.34953	-0.0429	0.15248	-0.01685	0.12182	-0.20845	-0.17508	-0.1479	0.50045	-0.05429	0.44546	-0.15292	-0.11994	-0.07405	0.52454	-0.11032	-0.03286	-0.33082	0.0638	0.59768	0.64561	0.57549	0.2191	0.36326	1	0.83739	0.97961	0.70226	0.61032	0.68666	-0.00949	0.59546	0.00996	0.4629	-0.01354	0.2034	0.18196
		P-value	<.0001	0.4264	<.0001	0.0727	0.0804	<.0001	<.0001	<.0001	0.0019	<.0001	<.0001	0.6035	0.0634	0.8384	0.1389	0.0107	0.0327	0.0718	<.0001	0.5108	<.0001	0.0626	0.1451	0.3695	<.0001	0.1804	0.6908	<.0001	0.4395	<.0001	<.0001	<.0001	0.0073	<.0001		<.0001	<.0001	<.0001	<.0001	<.0001	0.9085	<.0001	0.9041	<.0001	0.8698	0.0128	0.0264
	Cyac	r	0.31672	-0.00567	0.27904	-0.04871	-0.16641	0.66245	0.92201	0.55609	0.20008	0.14867	0.11168	0.00824	0.21544	-0.03184	0.02462	-0.16666	-0.10231	-0.1522	0.35975	0.00845	0.31264	-0.05146	-0.17178	0.00394	0.30295	-0.11876	-0.02173	-0.2118	-0.07466	0.42417	0.69269	0.41548	0.18859	0.18781	0.83739	1	0.76835	0.55988	0.36327	0.32908	0.03276	0.56658	-0.023	0.26232	-0.0725	0.13548	0.03855
		P-value	<.0001	0.9453	0.0006	0.5552	0.0425	<.0001	<.0001	<.0001	0.0144	0.0704	0.1751	0.9206	0.0083	0.6999	0.7657	0.0422	0.2144	0.0639	<.0001	0.9185	0.0001	0.5331	0.0362	0.962	0.0002	0.1492	0.7925	0.0137	0.3655	<.0001	<.0001	<.0001	0.0213	0.0218	<.0001		<.0001	<.0001	<.0001	<.0001	0.6916	<.0001	0.7807	0.0012	0.3796	0.0995	0.6407
	Ptac	r	0.36765	-0.09637	0.36306	-0.17475	-0.1057	0.89422	0.74012	0.8599	0.29107	0.35549	0.43645	-0.03704	0.13697	0.02163	0.18484	-0.19774	-0.15719	-0.10369	0.45301	-0.08584	0.45775	-0.17356	-0.06036	-0.1361	0.59735	-0.06467	0.00055	-0.37023	0.1151	0.53532	0.56158	0.55174	0.21743	0.41099	0.97961	0.76835	1	0.75883	0.643	0.7925	0.00813	0.59271	0.05127	0.53635	0.05525	0.2586	0.2785
		P-value	<.0001	0.2423	<.0001	0.033	0.1995	<.0001	<.0001	<.0001	0.0003	<.0001	<.0001	0.6538	0.0958	0.7935	0.024	0.0156	0.0556	0.2082	<.0001	0.2979	<.0001	0.0343	0.4647	0.0979	<.0001	0.4333	0.9947	<.0001	0.1622	<.0001	<.0001	<.0001	0.0077	<.0001	<.0001	<.0001		<.0001	<.0001	<.0001	0.9216	<.0001	0.5346	<.0001	0.5034	0.0015	0.0006
	Pnac	r	0.12447	-0.17137	0.16119	0.01645	-0.05723	0.69943	0.6328	0.71141	0.60712	0.17044	0.48278	0.13902	0.07255	0.16184	0.07266	-0.18774	0.16296	-0.08072	0.19183	-0.16337	0.23946	0.07372	-0.0091	-0.18917	0.63335	-0.01563	0.19222	-0.4216	-0.11643	0.32403	0.3968	0.38932	0.45819	0.46332	0.70226	0.55988	0.75883	1	0.4629	0.76056	0.28115	0.48568	0.19676	0.42692	0.14797	0.59917	0.33471
		P-value	0.1304	0.0366	0.0495	0.8422	0.4882	<.0001	<.0001	<.0001	<.0001	0.0377	<.0001	0.0909	0.3792	0.0486	0.3785	0.0219	0.0471	0.3278	0.0191	0.0465	0.0033	0.3716	0.9123	0.0209	<.0001	0.8499	0.0188	<.0001	0.1574	<.0001	<.0001	<.0001	<.0001	<.0001	<.0001	<.0001	<.0001		<.0001	<.0001	0.0005	<.0001	0.0162	<.0001	0.0717	<.0001	<.0001
	Dfcoum	r	0.40221	-0.16954	0.42669	-0.23177	-0.07143	0.46055	0.29665	0.44588	0.02984	0.6951	0.14198	-0.03293	0.29942	-0.00329	0.51842	-0.13022	-0.04938	0.09515	0.49717	-0.15939	0.54137	-0.22347	0.01256	-0.22686	0.22799	0.1741	-0.01751	-0.19466	0.1625	0.59774	0.45767	0.64319	0.28864	0.54485	0.61032	0.36327	0.643	0.4629	1	0.52321	0.06616	0.84142	0.01629	0.93477	0.28879	0.4945	0.62055
		P-value	<.0001	0.0387	<.0001	0.0045	0.3867	<.0001	0.0002	<.0001	0.7179	<.0001	0.0841	0.6901	0.0002	0.9682	<.0001	0.1135	0.5498	0.2484	<.0001	0.0522	<.0001	0.0062	0.8792	0.0054	0.0052	0.0337	0.8321	0.0237	0.0477	<.0001	<.0001	<.0001	0.0004	<.0001	<.0001	<.0001	<.0001	<.0001		<.0001	0.4227	<.0001	0.8437	<.0001	0.0004	<.0001	<.0001
	Mvac	r	0.12113	-0.20624	0.18103	-0.24999	0.05903	0.7526	0.37633	0.81683	0.39088	0.33718	0.71572	0.00084	-0.03191	0.1773	0.2693	-0.03834	-0.02908	0.12683	0.21624	-0.2032	0.31411	-0.2182	0.20369	-0.36452	0.76417	0.14105	0.14212	-0.41604	0.28694	0.27212	0.14589	0.32857	0.1268	0.43564	0.68666	0.32908	0.7925	0.76056	0.52321	1	0.06593	0.32855	0.2014	0.52759	0.31604	0.34707	0.5035
		P-value	0.1412	0.0116	0.0271	0.0021	0.4745	<.0001	<.0001	<.0001	<.0001	<.0001	<.0001	0.9919	0.6993	0.0305	0.0009	0.6425	0.7248	0.1232	0.0081	0.0129	<.0001	0.0075	0.0127	<.0001	<.0001	0.0862	0.0838	<.0001	0.0004	0.0008	0.0759	<.0001	0.1233	<.0001	<.0001	<.0001	<.0001	<.0001	<.0001		0.4243	<.0001	0.0138	<.0001	<.0001	<.0001	<.0001
	Pncaff	r	-0.10509	-0.06985	-0.1103	0.22913	-0.07467	-0.02828	0.06663	-0.01939	0.11885	-0.04255	-0.02264	0.83748	-0.00581	0.16157	-0.03574	-0.0877	0.31765	-0.00349	-0.10323	-0.06929	-0.10621	0.27279	-0.05806	-0.04512	0.00128	0.04558	0.50767	0.02067	-0.16356	-0.003	0.02388	0.02216	0.37663	0.12999	-0.00949	0.03276	0.00813	0.28115	0.06616	0.06593	1	0.11749	0.12181	0.0939	0.05838	0.54637	0.18261
		P-value	0.2021	0.3973	0.1805	0.0049	0.3654	0.7321	0.4194	0.8144	0.1488	0.6063	0.7841	<.0001	0.944	0.049	0.6652	0.2875	<.0001	0.9663	0.2103	0.4011	0.1973	0.0008	0.4819	0.5848	0.9877	0.581	<.0001	0.8119	0.0462	0.971	0.7725	0.7885	<.0001	0.1141	0.9085	0.6916	0.9216	0.0005	0.4227	0.4243		0.1536	0.1389	0.2547	0.4794	<.0001	0.0258
	Cycoum	r	0.3557	-0.10575	0.3838	-0.05425	-0.15812	0.39722	0.497	0.34839	0.07157	0.5096	-0.0094	0.01663	0.51066	-0.07319	0.36764	-0.18334	0.02707	-0.04837	0.42423	-0.08864	0.45816	-0.04268	-0.13661	-0.09099	0.12096	0.05572	-0.05099	-0.13327	-0.08018	0.5161	0.61971	0.58082	0.37225	0.42883	0.59546	0.56658	0.59271	0.48568	0.84142	0.32855	0.11749	1	-0.06116	0.79154	0.14486	0.48336	0.41659
		P-value	<.0001	0.1993	<.0001	0.5111	0.0541	<.0001	<.0001	<.0001	0.3858	<.0001	0.9094	0.8404	<.0001	0.375	<.0001	0.0252	0.7431	0.558	<.0001	0.2824	<.0001	0.6053	0.0967	0.2697	0.1417	0.4997	0.5368	0.1233	0.331	<.0001	<.0001	<.0001	<.0001	<.0001	<.0001	<.0001	<.0001	<.0001	<.0001	<.0001	0.1536		0.4587	<.0001	0.078	<.0001	<.0001
	Mvcaff	r	-0.08094	-0.11177	-0.03162	-0.0608	0.13294	0.03346	-0.00805	0.08831	0.11985	0.00584	0.1654	0.15224	-0.14371	0.94374	0.05331	-0.01802	0.04088	0.1139	-0.06974	-0.11521	-0.00492	-0.04389	0.16945	-0.13124	0.14702	0.09414	0.82328	-0.09314	0.08775	0.00491	-0.07016	0.03136	0.07204	0.18747	0.00996	-0.023	0.05127	0.19676	0.01629	0.2014	0.12181	-0.06116	1	0.07054	0.16212	0.1384	0.20962
		P-value	0.3265	0.1747	0.7019	0.4614	0.106	0.6854	0.9224	0.2842	0.1454	0.9436	0.0438	0.0638	0.0804	<.0001	0.5185	0.8274	0.6206	0.1666	0.398	0.1618	0.9525	0.5951	0.0388	0.1106	0.0736	0.2534	<.0001	0.2826	0.2873	0.9526	0.3952	0.7042	0.3826	0.0221	0.9041	0.7807	0.5346	0.0162	0.8437	0.0138	0.1389	0.4587		0.3927	0.0482	0.0923	0.0103
	Ptcoum	r	0.22118	-0.21871	0.34927	-0.26021	0.00388	0.35052	0.21044	0.38665	0.03047	0.68323	0.17544	-0.01123	0.27669	0.05797	0.64358	-0.04012	0.04528	0.24988	0.32304	-0.20991	0.496	-0.23488	0.14237	-0.35395	0.22571	0.32285	0.04126	-0.14164	0.22211	0.42229	0.2934	0.52731	0.22608	0.54434	0.4629	0.26232	0.53635	0.42692	0.93477	0.52759	0.0939	0.79154	0.07054	1	0.44494	0.549	0.7791
		P-value	0.0067	0.0074	<.0001	0.0014	0.9626	<.0001	0.01	<.0001	0.7122	<.0001	0.0324	0.8919	0.0006	0.4826	<.0001	0.6271	0.5835	0.0021	<.0001	0.0102	<.0001	0.0039	0.0833	<.0001	0.0056	<.0001	0.6173	0.1013	0.0065	<.0001	0.0003	<.0001	0.0056	<.0001	<.0001	0.0012	<.0001	<.0001	<.0001	<.0001	0.2547	<.0001	0.3927		<.0001	<.0001	<.0001
	Cmvcoum	r	-0.25136	-0.34055	-0.09349	-0.31813	0.28595	0.00113	-0.09985	0.08852	0.02941	0.35366	0.29821	-0.00117	-0.06255	0.16789	0.51155	0.54926	0.2808	0.68218	-0.178	-0.34279	0.04661	-0.25143	0.56549	-0.64348	0.21421	0.66712	0.13369	0.02366	0.38985	-0.07973	-0.19218	-0.00902	-0.02951	0.26726	-0.01354	-0.0725	0.05525	0.14797	0.28879	0.31604	0.05838	0.14486	0.16212	0.44494	1	0.39157	0.77334
		P-value	0.002	<.0001	0.2568	<.0001	0.0004	0.9891	0.2257	0.283	0.7218	<.0001	0.0002	0.9887	0.4485	0.0407	<.0001	<.0001	0.0005	<.0001	0.0299	<.0001	0.5724	0.002	<.0001	<.0001	0.0087	<.0001	0.1041	0.7853	<.0001	0.3337	0.0189	0.9131	0.7209	0.001	0.8698	0.3796	0.5034	0.0717	0.0004	<.0001	0.4794	0.078	0.0482	<.0001		<.0001	<.0001
	Pncoum	r	-0.09463	-0.24864	-0.0002	0.13833	0.02726	0.08631	0.10403	0.11327	0.18518	0.20775	0.04569	0.27696	0.07504	0.1017	0.21167	-0.06858	0.49359	0.16412	-0.0498	-0.24567	0.06162	0.21877	0.09963	-0.25069	0.09119	0.25299	0.20647	-0.06742	-0.17123	0.19104	0.19597	0.2939	0.66066	0.54953	0.2034	0.13548	0.2586	0.59917	0.4945	0.34707	0.54637	0.48336	0.1384	0.549	0.39157	1	0.63979
		P-value	0.251	0.0022	0.998	0.0925	0.7414	0.2953	0.2067	0.169	0.0238	0.011	0.58	0.0006	0.3631	0.2172	0.0096	0.406	<.0001	0.0455	0.5464	0.0025	0.4554	0.0074	0.2267	0.002	0.2687	0.0019	0.0115	0.4372	0.0368	0.0196	0.0166	0.0003	<.0001	<.0001	0.0128	0.0995	0.0015	<.0001	<.0001	<.0001	<.0001	<.0001	0.0923	<.0001	<.0001		<.0001
	Mvcoum	r	-0.12197	-0.32263	0.04435	-0.30051	0.1808	0.1242	-0.00513	0.20552	0.02955	0.50829	0.25863	0.05668	0.01894	0.20606	0.60412	0.21656	0.26102	0.6111	-0.02967	-0.32201	0.20116	-0.23802	0.44788	-0.60843	0.22151	0.62157	0.19035	-0.03361	0.33574	0.11654	-0.03588	0.23091	0.15079	0.49724	0.18196	0.03855	0.2785	0.33471	0.62055	0.5035	0.18261	0.41659	0.20962	0.7791	0.77334	0.63979	1
		P-value	0.1384	<.0001	0.5912	0.0002	0.0273	0.1313	0.9504	0.0119	0.7205	<.0001	0.0014	0.4923	0.8187	0.0117	<.0001	0.008	0.0013	<.0001	0.7195	<.0001	0.0139	0.0035	<.0001	<.0001	0.0066	<.0001	0.0201	0.6988	<.0001	0.1569	0.664	0.0046	0.0664	<.0001	0.0264	0.6407	0.0006	<.0001	<.0001	<.0001	0.0258	<.0001	0.0103	<.0001	<.0001	<.0001
	TSA	r	0.41787	-0.26755	0.51299	-0.01857	0.11702	0.3416	0.28557	0.31625	0.02926	0.23228	0.0171	0.03423	-0.01608	0.05544	0.08869	-0.29609	-0.10402	-0.13176	0.43743	-0.26498	0.50252	-0.03248	0.01724	0.04807	0.11145	-0.1045	0.0598	-0.30394	0.01774	0.80276	0.69377	0.89528	0.71249	0.93065	0.56017	0.37806	0.57626	0.56631	0.7042	0.47802	0.17752	0.62027	0.13074	0.64324	0.20787	0.60037	0.48585
		P-value	<.0001	0.001	<.0001	0.8222	0.1552	<.0001	0.0004	<.0001	0.7232	0.0044	0.8361	0.6785	0.8457	0.5019	0.2821	0.0002	0.2068	0.1092	<.0001	0.0011	<.0001	0.6942	0.8347	0.5605	0.176	0.2047	0.4688	0.0003	0.83	<.0001	<.0001	<.0001	<.0001	<.0001	<.0001	<.0001	<.0001	<.0001	<.0001	<.0001	0.0303	<.0001	0.112	<.0001	0.011	<.0001	<.0001
	Sglc	r	0.46706	-0.22993	0.54446	0.0457	0.11536	0.27692	0.25757	0.23371	-0.01547	0.12099	-0.08022	0.01998	-0.04848	0.0194	-0.04264	-0.35671	-0.17398	-0.25631	0.46128	-0.22843	0.49007	0.01413	-0.05658	0.19191	0.01826	-0.23728	0.02455	-0.29863	-0.0442	0.84108	0.74509	0.92118	0.74467	0.91881	0.50825	0.35534	0.50316	0.48587	0.60218	0.35884	0.14536	0.54925	0.10128	0.51187	0.07754	0.50385	0.32214
		P-value	<.0001	0.0048	<.0001	0.5799	0.1612	0.0006	0.0015	0.0041	0.8515	0.1416	0.3308	0.8089	0.5571	0.8143	0.6056	<.0001	0.0338	0.0016	<.0001	0.0051	<.0001	0.8642	0.4931	0.019	0.825	0.0036	0.7664	0.0004	0.5925	<.0001	<.0001	<.0001	<.0001	<.0001	<.0001	<.0001	<.0001	<.0001	<.0001	<.0001	0.0769	<.0001	0.2191	<.0001	0.3472	<.0001	<.0001
	Sac	r	0.2405	-0.16885	0.26738	-0.20293	-0.02489	0.86592	0.61441	0.87942	0.40498	0.34101	0.61687	0.00374	0.05264	0.12191	0.21987	-0.12316	-0.06094	0.01333	0.33374	-0.16151	0.38501	-0.17848	0.07732	-0.27185	0.73206	0.0442	0.09915	-0.42638	0.18074	0.41639	0.38149	0.45537	0.21306	0.45216	0.87456	0.59657	0.93847	0.84625	0.59579	0.94702	0.0732	0.48705	0.1501	0.54476	0.2056	0.35979	0.4149
		P-value	0.0031	0.0395	0.001	0.0131	0.7631	<.0001	<.0001	<.0001	<.0001	<.0001	<.0001	0.9639	0.5237	0.1386	0.0071	0.1346	0.4604	0.8718	<.0001	0.0491	<.0001	0.0294	0.3486	0.0008	<.0001	0.5925	0.229	<.0001	0.0274	<.0001	<.0001	<.0001	0.0091	<.0001	<.0001	<.0001	<.0001	<.0001	<.0001	<.0001	0.375	<.0001	0.0677	<.0001	0.0119	<.0001	<.0001
	Scoum	r	-0.014	-0.31259	0.13327	-0.23022	0.11179	0.20838	0.09668	0.26779	0.06669	0.55603	0.21672	0.08752	0.11537	0.15885	0.5898	0.10728	0.27227	0.47543	0.08132	-0.30868	0.28231	-0.16838	0.32956	-0.52367	0.22205	0.52178	0.16654	-0.08132	0.22909	0.25243	0.12726	0.36793	0.30461	0.57897	0.30789	0.14836	0.39424	0.46195	0.76344	0.53443	0.25146	0.60005	0.1726	0.87666	0.68405	0.76014	0.96447
		P-value	0.8654	0.0001	0.1052	0.0047	0.1747	0.0108	0.2408	0.001	0.4191	<.0001	0.0079	0.2885	0.1612	0.053	<.0001	0.1928	0.0008	<.0001	0.3242	0.0001	0.0005	0.0401	<.0001	<.0001	0.0065	<.0001	0.0424	0.3484	0.0049	0.0019	0.122	<.0001	0.0002	<.0001	0.0001	0.071	<.0001	<.0001	<.0001	<.0001	0.002	<.0001	0.0353	<.0001	<.0001	<.0001	<.0001
	Scaff	r	-0.11494	-0.1253	-0.07565	0.05047	0.07898	0.01567	0.0228	0.06587	0.15386	-0.01397	0.12946	0.50031	-0.1238	0.86782	0.0291	-0.05414	0.17554	0.09453	-0.10467	-0.12796	-0.05132	0.08411	0.11716	-0.13074	0.12457	0.09965	0.9199	-0.06953	0.00139	0.00281	-0.04858	0.0363	0.22802	0.21587	0.00418	-0.00486	0.04686	0.29082	0.04312	0.19916	0.54681	0.00058	0.89763	0.1012	0.16268	0.35937	0.25791
		P-value	0.1628	0.1279	0.3592	0.5411	0.3383	0.8496	0.7826	0.4248	0.061	0.8657	0.1156	<.0001	0.1325	<.0001	0.7246	0.5119	0.0322	0.2515	0.204	0.1199	0.5343	0.3078	0.1547	0.112	0.1301	0.2266	<.0001	0.4229	0.9866	0.9729	0.5563	0.6603	0.0052	0.0082	0.9596	0.9531	0.5704	0.0003	0.6015	0.0149	<.0001	0.9944	<.0001	0.2194	0.0474	<.0001	0.0015
	SDf	r	0.68304	-0.10855	0.62699	-0.13029	-0.07513	0.41651	0.36227	0.33533	-0.01493	0.27023	-0.01574	-0.05497	0.08739	-0.04724	0.05366	-0.28694	-0.25527	-0.22939	0.68851	-0.10286	0.59565	-0.1638	-0.16519	0.13741	0.09716	-0.20297	-0.06261	-0.27748	0.04579	0.99522	0.81785	0.95109	0.39742	0.63493	0.65259	0.46388	0.59771	0.37436	0.66617	0.3317	0.00266	0.57696	0.00646	0.49277	-0.04742	0.229	0.17137
		P-value	<.0001	0.1876	<.0001	0.1132	0.3625	<.0001	<.0001	<.0001	0.8566	0.0009	0.8489	0.5055	0.2893	0.5672	0.5157	0.0004	0.0017	0.0049	<.0001	0.2119	<.0001	0.0459	0.0441	0.0947	0.2385	0.013	0.4481	0.0011	0.5792	<.0001	<.0001	<.0001	<.0001	<.0001	<.0001	<.0001	<.0001	<.0001	<.0001	<.0001	0.9743	<.0001	0.9376	<.0001	0.5658	0.005	0.0366
	SCy	r	0.54713	-0.01381	0.50539	0.11795	-0.23448	0.42129	0.63133	0.30702	0.03176	0.12259	-0.14748	-0.01659	0.26044	-0.10692	-0.07315	-0.35483	-0.18144	-0.35128	0.54538	-0.00144	0.45768	0.08306	-0.35206	0.24712	0.02453	-0.30199	-0.09297	-0.19531	-0.20699	0.80139	0.99341	0.81085	0.51282	0.47188	0.69208	0.74162	0.61348	0.44238	0.522	0.18879	0.03668	0.69625	-0.06987	0.3657	-0.15623	0.23617	0.0193
		P-value	<.0001	0.8672	<.0001	0.152	0.004	<.0001	<.0001	0.0001	0.7006	0.1364	0.0727	0.8409	0.0013	0.1944	0.3753	<.0001	0.0268	<.0001	<.0001	0.9861	<.0001	0.3139	<.0001	0.0024	0.7665	0.0002	0.2594	0.0232	0.0113	<.0001	<.0001	<.0001	<.0001	<.0001	<.0001	<.0001	<.0001	<.0001	<.0001	0.0211	0.657	<.0001	0.3971	<.0001	0.0571	0.0037	0.8153
	SPt	r	0.6059	-0.1663	0.66922	-0.14902	0.0001	0.41369	0.35542	0.36865	-0.0069	0.30706	0.01227	-0.05295	0.08093	-0.01835	0.13874	-0.29582	-0.23828	-0.18347	0.62364	-0.1608	0.65573	-0.1782	-0.08813	0.08827	0.12092	-0.15456	-0.0386	-0.31227	0.07478	0.92983	0.80085	0.99006	0.47988	0.77325	0.63733	0.4553	0.62719	0.45254	0.7334	0.41413	0.03215	0.65643	0.04037	0.63176	0.0528	0.34818	0.32333
		P-value	<.0001	0.0427	<.0001	0.0697	0.9991	<.0001	<.0001	<.0001	0.9334	0.0001	0.8819	0.5213	0.3265	0.8242	0.0915	0.0002	0.0034	0.0251	<.0001	0.0501	<.0001	0.0297	0.2852	0.2844	0.1418	0.0598	0.6402	0.0002	0.3647	<.0001	<.0001	<.0001	<.0001	<.0001	<.0001	<.0001	<.0001	<.0001	<.0001	<.0001	0.6971	<.0001	0.625	<.0001	0.5225	<.0001	<.0001
	SPn	r	0.05575	-0.1951	0.12029	0.46955	0.00093	0.07083	0.15772	0.04195	0.09421	-0.09056	-0.17256	0.24339	-0.04126	0.01711	-0.18905	-0.35089	0.17402	-0.277	0.04343	-0.19442	0.0659	0.47296	-0.15866	0.20925	-0.08061	-0.21926	0.12368	-0.11918	-0.36513	0.38488	0.49837	0.48856	0.98922	0.69181	0.25022	0.20695	0.26037	0.53459	0.34995	0.19764	0.42803	0.42082	0.09316	0.30406	0.04687	0.76093	0.25123
		P-value	0.4994	0.0171	0.1439	<.0001	0.991	0.3907	0.0547	0.6115	0.2531	0.272	0.0353	0.0028	0.6173	0.8359	0.0209	<.0001	0.0338	0.0006	0.5989	0.0175	0.4246	<.0001	0.0533	0.0104	0.3284	0.0072	0.1329	0.1686	<.0001	<.0001	<.0001	<.0001	<.0001	<.0001	0.0021	0.0113	0.0013	<.0001	<.0001	0.0157	<.0001	<.0001	0.2585	0.0002	0.5703	<.0001	0.002
	SMv	r	0.20935	-0.35483	0.3917	-0.15364	0.31717	0.2635	0.12219	0.29779	0.0234	0.26554	0.14061	0.00796	-0.12606	0.15347	0.20777	-0.15711	-0.05782	0.08354	0.24726	-0.35642	0.42242	-0.15193	0.27542	-0.13233	0.17494	0.08344	0.12629	-0.29847	0.18605	0.55193	0.37865	0.6983	0.58955	0.96521	0.39892	0.18968	0.47122	0.52476	0.63956	0.56751	0.15572	0.47735	0.22224	0.67981	0.44078	0.63257	0.69674
		P-value	0.0104	<.0001	<.0001	0.0614	<.0001	0.0012	0.1377	0.0002	0.777	0.0011	0.0872	0.9232	0.1256	0.0617	0.011	0.0557	0.4837	0.3111	0.0024	<.0001	<.0001	0.0644	0.0007	0.1077	0.0329	0.3117	0.1248	0.0004	0.0231	<.0001	<.0001	<.0001	<.0001	<.0001	<.0001	0.0205	<.0001	<.0001	<.0001	<.0001	0.0579	<.0001	0.0064	<.0001	<.0001	<.0001	<.0001
Visual characterization of colour	SC	r	0.14767	-0.86581	0.47451	0.04065	0.65641	0.17604	0.11731	0.21302	0.17136	0.32797	0.22391	0.03211	-0.03174	0.11651	0.34824	0.133	0.22696	0.29695	0.19322	-0.86485	0.51669	0.08353	0.62576	-0.36118	0.2344	0.33096	0.10766	-0.33285	0.3519	0.18532	0.12847	0.24341	0.23703	0.39314	0.13678	0.08333	0.16361	0.24713	0.2355	0.24216	0.07137	0.19856	0.1159	0.27455	0.34758	0.29926	0.35042
		P-value	0.0723	<.0001	<.0001	0.6226	<.0001	0.0318	0.1542	0.0091	0.0367	<.0001	0.006	0.6974	0.7008	0.157	<.0001	0.1059	0.0054	0.0002	0.0182	<.0001	<.0001	0.3112	<.0001	<.0001	0.004	<.0001	0.1912	<.0001	<.0001	0.0237	0.1184	0.0028	0.0036	<.0001	0.0962	0.3123	0.0462	0.0024	0.0038	0.0029	0.3871	0.0152	0.1592	0.0007	<.0001	0.0002	<.0001
	PC	r	0.03322	-0.09436	-0.00444	0.13118	0.08478	-0.0418	0.00262	-0.07637	-0.03769	-0.0806	-0.14545	0.31001	-0.1015	0.1044	-0.12892	-0.10158	0.10346	-0.06889	0.0155	-0.0967	-0.04235	0.13783	0.00379	0.08269	-0.11973	-0.05956	0.22358	-0.02146	-0.11683	0.32765	0.2282	0.32238	0.53783	0.48209	0.10762	0.05422	0.08257	0.18499	0.22087	0.04623	0.47121	0.20191	0.2065	0.17778	0.17383	0.49596	0.23929
		P-value	0.6876	0.2523	0.9572	0.1108	0.304	0.6128	0.9747	0.3546	0.6481	0.3285	0.0767	0.0001	0.2181	0.2051	0.1171	0.2177	0.2092	0.4038	0.8511	0.2407	0.6081	0.0937	0.9634	0.3161	0.1458	0.4706	0.0061	0.8049	0.1559	<.0001	0.0051	<.0001	<.0001	<.0001	0.1914	0.5114	0.3168	0.0239	0.0068	0.5756	<.0001	0.0135	0.0115	0.0301	0.034	<.0001	0.0033
	SPC1	r	0.1448	-0.816	0.42875	0.07998	0.623	0.14586	0.10722	0.16802	0.14297	0.27085	0.15518	0.13105	-0.06215	0.13996	0.27333	0.08719	0.23979	0.24658	0.18027	-0.8159	0.45452	0.12105	0.56858	-0.30027	0.17314	0.28047	0.17112	-0.24512	0.28064	0.27575	0.19151	0.32668	0.39174	0.51494	0.1594	0.09338	0.17548	0.28488	0.28614	0.23475	0.21964	0.24641	0.17298	0.30737	0.37229	0.43439	0.39638
		P-value	0.0781	<.0001	<.0001	0.3322	<.0001	0.0759	0.1931	0.0405	0.082	0.0008	0.0588	0.1112	0.4515	0.0887	0.0007	0.2904	0.0032	0.0024	0.0278	<.0001	<.0001	0.1414	<.0001	0.0002	0.0347	0.0005	0.0369	0.0042	0.0005	0.0007	0.0193	<.0001	<.0001	<.0001	0.0522	0.2573	0.0323	0.0004	0.0004	0.004	0.0071	0.0025	0.0349	0.0001	<.0001	<.0001	<.0001
	SPC2	r	0.05733	-0.61931	0.23247	0.21744	0.4541	0.04047	0.04889	0.02739	0.0714	0.09103	0.01379	0.27537	-0.09909	0.1278	0.08173	0.05691	0.28368	0.12196	0.06775	-0.6208	0.22376	0.25323	0.37325	-0.15275	0.0319	0.15841	0.22662	-0.02146	0.07867	0.33133	0.23125	0.3518	0.53965	0.54363	0.13859	0.07548	0.12974	0.24528	0.26741	0.13512	0.40225	0.2418	0.20702	0.25104	0.2865	0.51741	0.33198
			0.4874	<.0001	0.0043	0.0077	<.0001	0.6241	0.5538	0.7402	0.3868	0.2695	0.8674	0.0007	0.2293	0.1204	0.3217	0.4906	0.0005	0.1384	0.4117	<.0001	0.0061	0.0018	<.0001	0.0629	0.6993	0.0537	0.0054	0.8049	0.3402	<.0001	0.0045	<.0001	<.0001	<.0001	0.0919	0.3602	0.1148	0.0026	0.001	0.1004	<.0001	0.003	0.0113	0.002	0.0004	<.0001	<.0001
Legend
Df	Delphinidin-3-monoglucoside
Cy	Cyanidin-3-monoglucoside
Pt	Petunidin-3-monoglucoside
Pn	Peonidin-3-monoglucoside
Mv	Malvidin-3-monoglucoside
Dfac	Delphinidin-3-monoglucoside-acetate
Cyac	Cyanidin-3-monoglucoside-acetate
Ptac	Petunidin-3-monoglucoside-acetate
Pnac	Peonidin-3-monoglucoside-acetate
Dfcoum	Delphinidin-3-monoglucoside-p-coumarate
Mvac	Malvidin-3-monoglucoside-acetate
Pncaff	Peonidin-3-monoglucoside-caffeoate
Cycoum	Cyanidin-3-monoglucoside-p-coumarate
Mvcaff	Malvidin-3-monoglucoside-caffeoate
Ptcoum	Petunidin-3-monoglucoside-p-coumarate
Cmvcoum	Cis-Malvidin-3-monoglucoside-p-coumarate
Pncoum	Peonidin-3-monoglucoside-p-coumarate
Mvcoum	Malvidin-3-monoglucoside-p-coumarate
TSA	Total skin anthocyanins concentration
Sglc	Sum of monoglucosides
Sac	Sum of acetate derivatives
Scoum	Sum of coumarate derivatives
Scaff	Sum of caffeoate derivatives
SDf	Sum of delphinidin derivatives
SCy	Sum of cyanidin derivatives
SPt	Sum of petunidin derivatives
SPn	Sum of peonidin derivatives
SMv	Sum of malvidin derivatives
Rcumac	Sum of coumaratel/Sum acetate
Rtridi	Sum trihydroxylated/Sum dihydroxylated
[truncated: 14 more columns]
